# Supplementary material for: Mycotoxin Removal and Transcriptional Response of Pichia fermentans KCB21_L2
Source: Foods. 2025 Dec 5;14(24):4181. doi: 10.3390/foods14244181 (PMC12732294; doi:10.3390/foods14244181)
Supplement: Supplementary file 1 [file foods-14-04181-s001.zip]

Archive with 1 entries (1 files):
- foods-3941277-supplementary.pdf
